# Supplementary material for: The Potential of Class II Bacteriocins to Modify Gut Microbiota to Improve Host Health
Source: PLoS One. 2016 Oct 3;11(10):e0164036. doi: 10.1371/journal.pone.0164036 (PMC5047636; doi:10.1371/journal.pone.0164036)
Supplement: S1 Table — *The log values in bacteriocin positive and negative treatments were compared pairwise using two-sided Student's t-test for each bacteriocin group. (XLSX) [file pone.0164036.s004.xlsx]

## Sheet: Ark1
S1 Table. Lactic acid bacteria count in treatment samples.
	Mean log10 CFU/g feces	p-value*
SakA(+)	8.53 ± 0.18	0.004
SakA(-)	8.22 ± 0.05
PedPA-1(+)	8.73 ± 0.12	0.667
PedPA-1(-)	8.75 ± 0.09
enterocins(+)	8.83 ± 0.14	0.28
enterocins(-)	8.72 ± 0.14
plantaricins(+)	9.14 ± 0.14	0.001
plantaricins(-)	8.60 ± 0.18
GarML(+)	8.41 ± 0.08	0.002
GarML(-)	8.05 ± 0.18
*The log values in bacteriocin positive and negative treatments were compared pairwise using
two-sided Student's t-test for each bacteriocin group.
