# Supplementary material for: The Potential of Class II Bacteriocins to Modify Gut Microbiota to Improve Host Health
Source: PLoS One. 2016 Oct 3;11(10):e0164036. doi: 10.1371/journal.pone.0164036 (PMC5047636; doi:10.1371/journal.pone.0164036)
Supplement: S2 Table — (XLSX) [file pone.0164036.s005.xlsx]

## Sheet: Sheet1
S2 Table. Shannon indexes calculated as mean of ten iterations at equal subsampling size of 15,840.
Treatment	Time (day)	Shannon index
CON	0	6.26221
CON	7	6.16025
CON	14	5.42958
CON	21	5.47283
CON	28	5.90445
enterocins(+)	0	6.18372
enterocins(+)	7	6.08245
enterocins(+)	14	5.79524
enterocins(+)	21	5.70655
enterocins(+)	28	6.09081
enterocins(-)	0	5.75786
enterocins(-)	7	4.80648
enterocins(-)	14	5.11187
enterocins(-)	21	5.21949
enterocins(-)	28	5.89853
GarML(+)	0	6.24168
GarML(+)	7	6.29808
GarML(+)	14	5.71161
GarML(+)	21	5.71501
GarML(+)	28	5.8047
GarML(-)	0	6.41938
GarML(-)	7	5.58514
GarML(-)	14	5.38707
GarML(-)	21	5.25961
GarML(-)	28	5.16342
PedPA-1(+)	0	6.10174
PedPA-1(+)	7	6.13979
PedPA-1(+)	14	6.01614
PedPA-1(+)	21	5.83658
PedPA-1(+)	28	6.25113
PedPA-1(-)	0	5.8002
PedPA-1(-)	7	5.8338
PedPA-1(-)	14	5.21632
PedPA-1(-)	21	6.00227
PedPA-1(-)	28	6.39976
plantaricins(+)	0	6.29016
plantaricins(+)	7	5.70212
plantaricins(+)	14	5.3985
plantaricins(+)	21	5.40658
plantaricins(+)	28	5.69757
plantaricins(-)	0	6.20353
plantaricins(-)	7	5.75863
plantaricins(-)	14	5.26379
plantaricins(-)	21	5.13932
plantaricins(-)	28	6.07989
SakA(+)	0	6.25334
SakA(+)	7	6.34643
SakA(+)	14	5.04392
SakA(+)	21	5.08999
SakA(+)	28	5.95483
SakA(-)	0	5.39321
SakA(-)	7	5.71616
SakA(-)	14	5.2595
SakA(-)	21	5.81905
SakA(-)	28	6.1116
