# Supplementary material for: The Potential of Class II Bacteriocins to Modify Gut Microbiota to Improve Host Health
Source: PLoS One. 2016 Oct 3;11(10):e0164036. doi: 10.1371/journal.pone.0164036 (PMC5047636; doi:10.1371/journal.pone.0164036)
Supplement: S4 Table — The statistical significances of differences in unweighted UniFrac distances between treatments and time points were shown. The treatments that were compared for each bacteriocin group included control, bacteriocin positive and bacteriocin negative treatments. The nonparametric p-values were calculated performing two-sample t-tests for the pairs of the groups with Monte Carlo permutations (n = 1,000) and corrected with Bonferroni method. (XLSX) [file pone.0164036.s007.xlsx]

## Sheet: Ark1
S4 Table. Comparison of UniFrac distances between treatments.
	Group 1	Group 2	t statistic	Nonparametric p-value	Nonparametric p-value (Bonferroni-corrected)
SakA	All within treatment	All between treatment	-1.73918	0.088	1
pedPA-1	All within treatment	All between treatment	-2.49782	0.017	0.476
enterocins	All within treatment	All between treatment	-3.43709	0.002	0.056
plantaricins	All within treatment	All between treatment	-1.53943	0.133	1
GarML	All within treatment	All between treatment	-2.82972	0.007	0.196
All treatments	All within Time	All between Time	-12.1537	0.001	0.066
The statistical significances of differences in unweighted UniFrac distances between treatments and time points were shown. The treatments that were compared
for each bacteriocin group included control, bacteriocin positive and bacteriocin negative treatments. The nonparametric p-values were calculated performing
two-sample t-tests for the pairs of the groups with Monte Carlo permutations (n = 1,000) and corrected with Bonferroni method.
