# Supplementary material for: The Potential of Class II Bacteriocins to Modify Gut Microbiota to Improve Host Health
Source: PLoS One. 2016 Oct 3;11(10):e0164036. doi: 10.1371/journal.pone.0164036 (PMC5047636; doi:10.1371/journal.pone.0164036)
Supplement: S5 Table — The difference of the relative abundances from time 0 within each treatment was calculated. The changes at day 7 and day 14 were analyzed as “treatment”, while day 21 and day 28 were analyzed as “post-treatment” data. ANOVA was performed on the relative abundance changes in control, bacteriocin-producer and bacteriocin-non-producer groups. '(+)' indicates increase and '(-)' indicates decrease compared to CON and significance degree is represented as followings: P<0.1 with dot (.); P<0.05 with one star (*); P<0.01 with two stars (**). (XLSX) [file pone.0164036.s008.xlsx]

## Sheet: Sheet1
S5 Table. Comparison of relative abundance change of families by administrated strains to CON in treatment and post-treatment periods.
	SakA(+)		SakA(-)		PedPA-1(+)		PedPA-1(-)		enterocins(+)		enterocins(-)		plantaricins(+)		plantaricins(-)		GarML(+)		GarML(-)
FAMILY	Treatment	Post-treatment	Treatment	Post-treatment	Treatment	Post-treatment	Treatment	Post-treatment	Treatment	Post-treatment	Treatment	Post-treatment	Treatment	Post-treatment	Treatment	Post-treatment	Treatment	Post-treatment	Treatment	Post-treatment
k__Bacteria.p__Bacteroidetes.c__Bacteroidia.o__Bacteroidales.Other						(-) .		(-) .						(-) .						(-) .
k__Bacteria.p__Bacteroidetes.Other.Other.Other								(-) .
k__Bacteria;p__Bacteroidetes;c__Bacteroidia;o__Bacteroidales;f__						(-) *								(-) *			(+) .
k__Bacteria;p__Bacteroidetes;c__Bacteroidia;o__Bacteroidales;f__Bacteroidaceae	(+) .			(+)*		(+) .	(-) *	(-) *					(-) .	(-) **		(-) **			(+) .	(+) *
k__Bacteria;p__Bacteroidetes;c__Bacteroidia;o__Bacteroidales;f__Porphyromonadaceae			(+)**
k__Bacteria;p__Bacteroidetes;c__Bacteroidia;o__Bacteroidales;f__Prevotellaceae													(+) *			(-) .	(+) *
k__Bacteria;p__Bacteroidetes;c__Bacteroidia;o__Bacteroidales;f__Rikenellaceae				(+) .			(-) **	(-) *									(+) .	(+) **
k__Bacteria;p__Bacteroidetes;c__Bacteroidia;o__Bacteroidales;f__S24-7	(-) *	(-).	(-) .	(-) .		(-) .						(-) .		(-) .	(-) *	(-) .		(-) *		(-) .
k__Bacteria;p__Bacteroidetes;c__Bacteroidia;o__Bacteroidales;f__[Odoribacteraceae]	(+) .	(+) .	(+) .	(+) **	(+) *	(+) .	(+) *	(+) *	(+)*		(+) **	(+) **	(+) .		(+) *	(+) .	(+) *	(+) *	(+) .
k__Bacteria;p__Bacteroidetes;c__Bacteroidia;o__Bacteroidales;f__[Paraprevotellaceae]						(+) *			(+) .				(+) *		(+) .
k__Bacteria;p__Firmicutes;Other;Other;Other	(-) .	(-) **	(-) .	(-) *						(-) *			(-) .	(-) *		(-) *		(-) *		(-) *
k__Bacteria;p__Firmicutes;c__Bacilli;o__Bacillales;f__Staphylococcaceae									(-) .	(-) .				(-) .	(-) *	(-) *
k__Bacteria;p__Firmicutes;c__Bacilli;o__Gemellales;f__Gemellaceae			(+) .	(+) *			(+) *	(+) *	(-) .	(-) *
k__Bacteria;p__Firmicutes;c__Bacilli;o__Lactobacillales;f__Enterococcaceae					(-) *		(-) **		(+) .	(-) *					(-) *	(-) *	(-) *	(-) *		(-) .
k__Bacteria;p__Firmicutes;c__Bacilli;o__Lactobacillales;f__Lactobacillaceae			(-) *					(-) .	(-) .		(-) .					(-) *			(-) *	(-) **
k__Bacteria;p__Firmicutes;c__Bacilli;o__Lactobacillales;f__Leuconostocaceae	(+) .							(+) .									(+) *		(+) *
k__Bacteria;p__Firmicutes;c__Bacilli;o__Lactobacillales;f__Streptococcaceae				(+) **				(+) .	(-) .								(+) .			(-) .
k__Bacteria;p__Firmicutes;c__Clostridia;o__Clostridiales;Other	(-) .	(-) *		(+) *		(+) .	(+) .	(+) *				(+) *		(+) *		(+) **
k__Bacteria;p__Firmicutes;c__Clostridia;o__Clostridiales;f__				(+) *	(+) .	(+)*		(+) **				(+) .		(+) *		(+) *
k__Bacteria;p__Firmicutes;c__Clostridia;o__Clostridiales;f__Christensenellaceae														(-) *		(-) *
k__Bacteria;p__Firmicutes;c__Clostridia;o__Clostridiales;f__Clostridiaceae			(+) *	(+) .	(+) .	(+) .							(-) **	(-) **
k__Bacteria;p__Firmicutes;c__Clostridia;o__Clostridiales;f__Dehalobacteriaceae			(+) .		(+) *	(+) *
k__Bacteria;p__Firmicutes;c__Clostridia;o__Clostridiales;f__Eubacteriaceae																			(-) .	(-).
k__Bacteria;p__Firmicutes;c__Clostridia;o__Clostridiales;f__Lachnospiraceae		(-) .		(+) *	(+) *	(+) **	(+) .	(+) **			(+) .	(+) *
k__Bacteria;p__Firmicutes;c__Clostridia;o__Clostridiales;f__Peptococcaceae	(-) .						(-) .
k__Bacteria;p__Firmicutes;c__Clostridia;o__Clostridiales;f__Ruminococcaceae		(+) *	(+) *	(+) **		(+) *	(+) .	(+) **		(+) .		(+) *				(+) *		(+) .
k__Bacteria;p__Firmicutes;c__Clostridia;o__Clostridiales;f__[Mogibacteriaceae]	(-) *							(+) .							(+) .
k__Bacteria;p__Firmicutes;c__Erysipelotrichi;o__Erysipelotrichales;f__Erysipelotrichaceae						(+) .		(+) .			(+) .			(+) *		(+) *
k__Bacteria;p__Actinobacteria;c__Actinobacteria;o__Actinomycetales;f__Micrococcaceae	(+) .		(-) **	(-) *
k__Bacteria;p__Actinobacteria;c__Actinobacteria;o__Bifidobacteriales;f__Bifidobacteriaceae					(-) *			(+) .
k__Bacteria;p__Actinobacteria;c__Coriobacteriia;o__Coriobacteriales;f__Coriobacteriaceae						(+)*														(-) .
k__Bacteria;p__Cyanobacteria;c__4C0d-2;o__YS2;f__				(-) .									(-) *			(+) *		(+) *
k__Bacteria.p__Cyanobacteria.c__Chloroplast.o__Streptophyta.f__				(+) .															(+) .
k__Bacteria;p__Proteobacteria;c__Betaproteobacteria;o__Burkholderiales;f__Alcaligenaceae		(-) *		(-) .							(-) **	(-) **					(-) *		(+) .
k__Bacteria;p__Proteobacteria;c__Deltaproteobacteria;o__Desulfovibrionales;f__Desulfovibrionaceae	(+) .	(+) *		(+) **		(+) .		(+) .							(-) .	(-) *			(-) *	(-) *
k__Bacteria;p__Proteobacteria;c__Gammaproteobacteria;o__Enterobacteriales;f__Enterobacteriaceae		(-) .				(+) *				(-) .		(-) .
k__Bacteria;p__TM7;c__TM7-3;o__CW040;f__F16				(-) .					(-) *		(-) *		(-) .	(-) *		(-) *			(-) *	(-) **
k__Bacteria;p__Verrucomicrobia;c__Verrucomicrobiae;o__Verrucomicrobiales;f__Verrucomicrobiaceae											(-) .				(+) .		(-) *		(+) *
The difference of the relative abundances from time 0 within each treatment were calculated. The changes at day 7 and day 14 were analyzed as Treatment, while day 21 and day 28 were analyzed as Post-treatment data. ANOVA was performed on the realtive abundance changes grouping each 3 treatments (control, bacteriocin-producer and bacteriocin-non-producer groups) together. '(+)' indicates increase …
decrease compared to CON and significance degree is represented as followings: P < 0.1 with dot (.); P < 0.05 with one star (*); P < 0.01 with two stars (**).
